# Supplementary material for: Salidroside Protects Dopaminergic Neurons by Preserving Complex I Activity via DJ-1/Nrf2-Mediated Antioxidant Pathway
Source: Parkinsons Dis. 2019 May 16;2019:6073496. doi: 10.1155/2019/6073496 (PMC6541949; doi:10.1155/2019/6073496)
Supplement: Supplementary Materials — Figure S1: the results of the DJ-1 and Nrf2 expression after transfecting siRNA for 72 h. Si-Nrf2 (3#, 25 nM) and si-DJ-1(3#, 100 nM) were used in the following experiments. Figure S2: silencing DJ-1 and Nrf2 abolished the inhibitory effect of Sal on ROS generation. Figure S3: silencing DJ-1 and Nrf2 inhibited Sal-induced nuclear/mitochondrial accumulation of DJ-1 and the nuclear accumulation of Nrf2. Figure S4: the gray value and quantitative analysis of the nuclear DJ-1 expression in MN9D cells. Figure S5: the gray value and quantitative analysis of the mitochondrial DJ-1 expression in MN9D cells. Figure S6: the gray value and quantitative analysis of the nuclear DJ-1 expression in the SN of mice. Figure S7: the gray value and quantitative analysis of the mitochondrial DJ-1 expression in the SN of mice. Figure S8: the gray value and quantitative analysis of the nuclear Nrf2 expression in MN9D cells. Figure S9: the gray value and quantitative analysis of the nuclear Nrf2 expression in the SN of mice. [file 6073496.f1.zip]

Archive with 8 entries (7 files):
- 6073496.f1/Supplementary File.docx
- 6073496.f1/Western blot  analyses File/
- 6073496.f1/Western blot  analyses File/DJ-1 (mitochondria)_mice.pzfx
- 6073496.f1/Western blot  analyses File/DJ-1 (mitochondria)_MN9D cell.pzfx
- 6073496.f1/Western blot  analyses File/DJ-1 (nucleus)_mice.pzfx
- 6073496.f1/Western blot  analyses File/DJ-1 (nucleus)_MN9D cell.pzfx
- 6073496.f1/Western blot  analyses File/Nrf2 (nucelus)_mice.pzfx
- 6073496.f1/Western blot  analyses File/Nrf2 (nucelus)_MN9D cell.pzfx
